# Supplementary material for: Corneal thickness evaluation in healthy eyes: Comparison between two different Scheimpflug devices
Source: PLoS One. 2020 Dec 3;15(12):e0243370. doi: 10.1371/journal.pone.0243370 (PMC7714349; doi:10.1371/journal.pone.0243370)
Supplement: S1 Data — (ZIP) [file pone.0243370.s001.zip]

Archive with 2 entries (2 files):
- Data 23.11.2020.xls
- __MACOSX/._Data 23.11.2020.xls
