# Supplementary material for: Corneal thickness evaluation in healthy eyes: Comparison between two different Scheimpflug devices
Source: PLoS One. 2020 Dec 3;15(12):e0243370. doi: 10.1371/journal.pone.0243370 (PMC7714349; doi:10.1371/journal.pone.0243370)
Supplement: S1 Data — (ZIP) [file pone.0243370.s001.zip › Data 23.11.2020.xls]

## Sheet: _xltb_storage_
XL Toolbox Settings
	export_preset	<?xml version="1.0" encoding="utf-16"?> <Preset xmlns:xsi="http://www.w3.org/2001/XMLSchema-instance" xmlns:xsd="http://www.w3.org/2001/XMLSchema"> <Name>Tiff, 300 dpi, RGB, Transparent canvas</Name> <Dpi>300</Dpi> <FileType>Tiff</FileType> <ColorSpace>Rgb</ColorSpace> <Transparency>TransparentCanvas</Transparency> <UseColorProfile>false</UseColorProfile> <ColorProfile>ewrgb18</ColorProfile> </Pr…
	export_path	C:\Users\angp\OneDrive\Desktop\ARTICOLO OPHTHALMOLOGY\Figure 1.png

## Sheet: Data
			PENTACAM HR DATA			PRECISIO DATA			MEAN			DIFFERENCES
Patients	Age	Eye	Pupil center	Corneal apex	Thinnest Point	Pupil Center	Corneal Apex	Thinnest Point	Pupil center	Corneal Apex	Thinnest Point	Pupil center	Corneal Apex	Thinnest Point
1	26.9194	Right	456	455	453	435	437	434	445.5	446	443.5	21	18	19
2	26.6917	Right	460	460	453	432	432	431	446	446	442	28	28	22
3	24.9833	Right	476	477	472	470	470	470	473	473.5	471	6	7	2
4	25.4833	Right	480	481	472	473	474	473	476.5	477.5	472.5	7	7	-1
5	20.1472	Right	491	492	489	464	466	463	477.5	479	476	27	26	26
6	23.4139	Right	492	493	489	469	470	469	480.5	481.5	479	23	23	20
7	25.2861	Right	492	493	491	469	470	469	480.5	481.5	480	23	23	22
8	24.6139	Right	496	495	493	469	469	469	482.5	482	481	27	26	24
9	28.075	Right	497	498	494	478	476	476	487.5	487	485	19	22	18
10	26.7528	Right	500	499	494	487	486	484	493.5	492.5	489	13	13	10
11	22.5806	Right	506	507	499	483	483	483	494.5	495	491	23	24	16
12	28.4528	Right	504	505	503	483	483	482	493.5	494	492.5	21	22	21
13	22.5472	Right	507	508	503	494	495	493	500.5	501.5	498	13	13	10
14	23.6194	Right	507	509	503	487	487	486	497	498	494.5	20	22	17
15	24.1944	Right	508	508	504	498	498	496	503	503	500	10	10	8
16	26.0861	Right	509	509	506	482	482	481	495.5	495.5	493.5	27	27	25
17	24.2722	Right	508	510	506	481	483	480	494.5	496.5	493	27	27	26
18	24.4417	Right	509	510	507	492	495	491	500.5	502.5	499	17	15	16
19	24.6889	Right	511	510	507	482	481	480	496.5	495.5	493.5	29	29	27
20	25.1611	Right	510	511	508	479	480	478	494.5	495.5	493	31	31	30
21	23.9583	Right	515	516	508	500	500	500	507.5	508	504	15	16	8
22	23.1944	Right	511	512	509	486	487	486	498.5	499.5	497.5	25	25	23
23	23.8861	Right	523	521	510	503	502	501	513	511.5	505.5	20	19	9
24	25.375	Right	516	514	512	493	493	491	504.5	503.5	501.5	23	21	21
25	27.9139	Right	522	522	516	499	499	497	510.5	510.5	506.5	23	23	19
26	27.7833	Right	517	521	517	499	503	499	508	512	508	18	18	18
27	23.7861	Right	519	521	517	500	500	500	509.5	510.5	508.5	19	21	17
28	22.6333	Right	523	525	517	501	502	501	512	513.5	509	22	23	16
29	24.625	Right	526	527	518	520	520	520	523	523.5	519	6	7	-2
30	26.1778	Right	576	578	572	547	549	547	561.5	563.5	559.5	29	29	25
31	24.2444	Right	528	529	520	508	511	508	518	520	514	20	18	12
32	24.0861	Right	522	522	521	491	492	491	506.5	507	506	31	30	30
33	24.0361	Right	522	522	521	503	502	500	512.5	512	510.5	19	20	21
34	23.7139	Right	524	525	522	496	497	495	510	511	508.5	28	28	27
35	23.0694	Right	526	526	526	504	504	502	515	515	514	22	22	24
36	24.6722	Right	528	529	526	508	509	507	518	519	516.5	20	20	19
37	24.4333	Right	533	532	527	519	518	517	526	525	522	14	14	10
38	26.0139	Right	534	535	528	522	525	521	528	530	524.5	12	10	7
39	23.9167	Right	535	535	528	515	515	513	525	525	520.5	20	20	15
40	25.1361	Right	534	533	530	515	515	514	524.5	524	522	19	18	16
41	23.8861	Right	538	546	530	522	525	521	530	535.5	525.5	16	21	9
42	26.2556	Right	535	535	531	507	507	506	521	521	518.5	28	28	25
43	22.7222	Right	535	535	531	514	513	512	524.5	524	521.5	21	22	19
44	25.6611	Right	536	536	533	510	509	508	523	522.5	520.5	26	27	25
45	26.6694	Right	538	538	536	510	512	510	524	525	523	28	26	26
46	26.2861	Right	539	539	536	515	518	514	527	528.5	525	24	21	22
47	23.6222	Right	549	554	536	537	538	537	543	546	536.5	12	16	-1
48	21.7083	Right	538	540	537	505	507	505	521.5	523.5	521	33	33	32
49	24.3389	Right	540	541	538	522	530	519	531	535.5	528.5	18	11	19
50	24.4861	Right	542	544	538	525	545	525	533.5	544.5	531.5	17	-1	13
51	32.1083	Right	542	542	539	536	537	535	539	539.5	537	6	5	4
52	20.1306	Right	544	545	539	510	510	510	527	527.5	524.5	34	35	29
53	24.6583	Right	544	546	539	528	530	527	536	538	533	16	16	12
54	26.1417	Right	543	542	540	520	519	518	531.5	530.5	529	23	23	22
55	25.4639	Right	545	546	540	524	524	522	534.5	535	531	21	22	18
56	24.8361	Right	549	548	540	549	548	542	549	548	541	0	0	-2
57	24.9028	Right	542	546	542	531	530	526	536.5	538	534	11	16	16
58	25.0833	Right	547	549	542	520	520	519	533.5	534.5	530.5	27	29	23
59	24.2917	Right	550	549	542	520	520	519	535	534.5	530.5	30	29	23
60	28.2444	Right	545	546	543	514	515	513	529.5	530.5	528	31	31	30
61	24.5694	Right	547	549	543	520	521	519	533.5	535	531	27	28	24
62	23.8	Right	548	550	543	522	525	521	535	537.5	532	26	25	22
63	23.3389	Right	546	547	545	524	524	523	535	535.5	534	22	23	22
64	24.0889	Right	549	549	546	541	541	541	545	545	543.5	8	8	5
65	25.1167	Right	551	552	546	540	541	537	545.5	546.5	541.5	11	11	9
66	24.5222	Right	551	552	546	545	546	542	548	549	544	6	6	4
67	28.7056	Right	551	551	547	535	536	533	543	543.5	540	16	15	14
68	22.1139	Right	553	551	547	531	532	526	542	541.5	536.5	22	19	21
69	24.85	Right	553	556	547	556	556	551	554.5	556	549	-3	0	-4
70	24.9778	Right	551	550	548	525	524	523	538	537	535.5	26	26	25
71	23.8694	Right	550	551	548	522	521	521	536	536	534.5	28	30	27
72	24.175	Right	553	552	551	525	524	524	539	538	537.5	28	28	27
73	26.1222	Right	558	559	551	547	546	545	552.5	552.5	548	11	13	6
74	24.6444	Right	555	554	552	525	525	524	540	539.5	538	30	29	28
75	23.3722	Right	562	561	553	536	536	533	549	548.5	543	26	25	20
76	25.0472	Right	557	562	555	536	536	535	546.5	549	545	21	26	20
77	23.9667	Right	561	563	556	538	539	537	549.5	551	546.5	23	24	19
78	26.8972	Right	558	562	557	520	523	519	539	542.5	538	38	39	38
79	27.0806	Right	560	561	558	536	536	536	548	548.5	547	24	25	22
80	25.2333	Right	561	563	558	541	544	538	551	553.5	548	20	19	20
81	24.9667	Right	563	562	559	540	541	539	551.5	551.5	549	23	21	20
82	25.6167	Right	560	561	560	534	534	533	547	547.5	546.5	26	27	27
83	26.9	Right	564	565	560	535	538	534	549.5	551.5	547	29	27	26
84	25.2889	Right	565	564	561	536	536	535	550.5	550	548	29	28	26
85	24.2167	Right	566	566	561	546	546	545	556	556	553	20	20	16
86	20.8694	Right	566	566	561	549	549	548	557.5	557.5	554.5	17	17	13
87	22.4889	Right	567	566	562	544	542	542	555.5	554	552	23	24	20
88	26.9278	Right	569	569	563	550	548	546	559.5	558.5	554.5	19	21	17
89	23.2361	Right	568	570	564	551	552	547	559.5	561	555.5	17	18	17
90	25.4778	Right	569	571	564	552	553	551	560.5	562	557.5	17	18	13
91	23.775	Right	573	573	566	550	550	548	561.5	561.5	557	23	23	18
92	23.6389	Right	571	570	567	542	543	542	556.5	556.5	554.5	29	27	25
93	26.8917	Right	570	571	568	554	554	554	562	562.5	561	16	17	14
94	25.1417	Right	578	577	568	541	544	541	559.5	560.5	554.5	37	33	27
95	23.1861	Right	572	574	569	528	529	528	550	551.5	548.5	44	45	41
96	23.9278	Right	576	575	571	568	568	566	572	571.5	568.5	8	7	5
97	24.9278	Right	575	577	572	553	554	551	564	565.5	561.5	22	23	21
98	22.8944	Right	575	574	574	544	543	543	559.5	558.5	558.5	31	31	31
99	21.6222	Right	580	579	574	546	546	545	563	562.5	559.5	34	33	29
100	22.7139	Right	577	578	575	544	544	543	560.5	561	559	33	34	32
101	23.4222	Right	581	581	576	577	579	574	579	580	575	4	2	2
102	24.3833	Right	582	581	577	558	558	556	570	569.5	566.5	24	23	21
103	23.2306	Right	586	583	577	557	560	553	571.5	571.5	565	29	23	24
104	26.4556	Right	583	584	577	566	566	564	574.5	575	570.5	17	18	13
105	25.5417	Right	581	586	577	584	588	577	582.5	587	577	-3	-2	0
106	25.8889	Right	580	580	579	570	570	570	575	575	574.5	10	10	9
107	25.1278	Right	586	585	580	553	553	551	569.5	569	565.5	33	32	29
108	26.675	Right	588	585	581	543	542	543	565.5	563.5	562	45	43	38
109	22.9806	Right	584	586	582	557	558	557	570.5	572	569.5	27	28	25
110	24.4556	Right	588	586	583	560	560	559	574	573	571	28	26	24
111	23.3472	Right	593	594	583	575	574	572	584	584	577.5	18	20	11
112	25.75	Right	588	589	584	565	566	565	576.5	577.5	574.5	23	23	19
113	24.5056	Right	589	589	586	564	565	564	576.5	577	575	25	24	22
114	24.3389	Right	593	591	586	562	561	561	577.5	576	573.5	31	30	25
115	24.8028	Right	593	595	589	551	553	551	572	574	570	42	42	38
116	25.8056	Right	600	601	599	583	583	583	591.5	592	591	17	18	16
117	25.4972	Right	604	606	601	580	581	578	592	593.5	589.5	24	25	23
118	25.4694	Right	605	608	601	577	581	576	591	594.5	588.5	28	27	25
119	25.7861	Right	605	607	602	571	571	569	588	589	585.5	34	36	33
120	25.3611	Right	610	612	607	587	589	586	598.5	600.5	596.5	23	23	21
121	24.8417	Right	621	624	613	588	590	587	604.5	607	600	33	34	26
122	24.3111	Right	631	631	629	603	603	601	617	617	615	28	28	28
123	24.0111	Right	638	641	636	616	618	614	627	629.5	625	22	23	22
124	25.4722	Right	657	663	655	644	643	643	650.5	653	649	13	20	12
Mean	24.7679		549.508	550.266	545.315	527.565	528.379	526.202	538.536	539.323	535.758	21.9435	21.8871	19.1129
SD	1.70069		35.4796	35.7275	35.4526	35.0113	35.1037	34.7027	34.968	35.1388	34.7867	8.84032	8.86136	9.04749
Min	20.1306		456	455	453	432	432	431	445.5	446	442	-3	-2	-4
Max	32.1083		657	663	655	644	643	643	650.5	653	649	45	45	41
			T test pupil center	T test apex	T test thinnest						Upper Limits	39.2706	39.2554	36.846
			1.31675e-54	2.2261e-54	2.35281e-47						Lower Limitis	4.61652	4.51883	1.37982
			Pearson PC	0.968631
			Pearson CA	0.96885
			Pearson TP	0.966961
